# Supplementary material for: Microglial cells in astroglial cultures: a cautionary note
Source: J Neuroinflammation. 2007 Oct 15;4:26. doi: 10.1186/1742-2094-4-26 (PMC2140055; doi:10.1186/1742-2094-4-26)
Supplement: Additional file 1 — Variability of the protocols for the preparation of astroglial-enriched cultures. This table shows methodological details of published protocols for preparing rodent astroglial cultures for >100 articles published in 2006. A majority of groups work with newborn rats/mice and use DMEM and 10% FBS, but the variations on the procedures used are large. Some aspects of the procedures such as the plating density, coating or frequency of medium changes are seldom found in the descriptions, making it difficult to compare data from different laboratories. Note also that microglial proportion estimates are infrequent. [file 1742-2094-4-26-S1.xls]

## Sheet: TAULA SELECTED
ADDITIONAL FILE 1
Reference	Culture type	Species	Age	Tissue (1)	Dissociation/Cell isolation	Plating density (primary)	Coating	Medium (2)	Serum or supplement	Others in Medium (3)	Medium changes	DIV when used	Strategies to enrich for astrocytes	Proportions obtained	How proportions were estimated
Aono S, Tokita Y, Yasuda Y, Hirano K, Yamauchi S, Shuo T, Matsui F, Keino H, Kashiwai A, Kawamura N, Shimada A, Kishikawa M, Asai M, Oohira A. J Neurosci Res. 2006 Jan;83(1):110-8.	Secondary	Rat	Embryonic (E17)	Hippocampus	Enzymatic (trypsin)	50.000.000 cells/75-cm2	n.i.	DMEM	10%FBS	None	n.i.	DIV7 + ?	Shaking and subculture	n.i.	n.i.
Ardiles AO, Maripillan J, Lagos VL, Toro R, Mora IG, Villarroel L, Ales E, Borges R, Cardenas AM. J Neurochem. 2006 Oct;99(1):29-41.	Primary	Rat	Newborn	Cortex	Enzymatic (trypsin)	n.i.	n.i.	DMEM:F12 (1:1)	10% FBS	None	Every 2-3 days	n.i.	Shaking	>90% astrocytes	GFAP icc
Bassi R, Anelli V, Giussani P, Tettamanti G, Viani P, Riboni L. Glia. 2006 Apr 15;53(6):621-30.	Primary	Rat	P8	Cerebellum	n.i.	100.000 cells/cm2	Poly-L-lysine	DMEM	10%FBS	2mM Gln, 30mM Glucose	At DIV1, then every 2nd day	DIV8-12	Shaking	>96% astrocytes	GFAP icc
Belanger M, Desjardins P, Chatauret N, Butterworth RF. Glia. 2006 Apr 1;53(5):557-62.	Primary	Rat	n.i.	Cortex	n.i.	n.i.	n.i.	DMEM	10%FBS	None	Twice a week	DIV21-28	n.i.	n.i.	n.i.
Benfenati V, Nicchia GP, Svelto M, Rapisarda C, Frigeri A, Ferroni S. J Neurochem. 2006 Oct 25; [Epub ahead of print]	Primary	Rat	Newborn	Cortex	n.i.	n.i.	n.i.	DMEM	15% FBS	Glutamax	Every 3 days	3-5 weeks	Shaking procedures before each change of medium for the first 2 weeks	95% type-I astrocytes	GFAP icc
Blomstrand F, Giaume C. J Neurosci Res. 2006 May 1;83(6):996-1003. (method 1)	Primary	Rat	Newborn	Hippocampus	Mechanical	n.i.	n.i.	MEM, enriched in amino acids (x 1.6) and vitamins (x3.2)	20%FBS	1.6 mM L-Gln, 7.15 mM glucose, and 48.5 mM NaHCO3	n.i.	n.i.	AraC (5uM) from DIV8 to 11.	n.i.	n.i.
Blomstrand F, Giaume C. J Neurosci Res. 2006 May 1;83(6):996-1003. (method 2)	Primary	Mouse	Embryonic (E16)	Striatum	n.i.	n.i.	Poly-L-ornithine	MEM:F12	10%FBS	33 mM glucose, 2 mM Gln, 14 mM NaHCO3, 5 mM HEPES	n.i.	n.i.	AraC (5uM) from DIV8 to 11.	n.i.	n.i.
Bonaparte KL, Hudson CA, Wu C, Massa PT. Glia. 2006 Jun;53(8):827-35.	n.i.	Mouse	P8	Brain	Mechanical	n.i.	n.i.	DMEM	10%FBS (change to 10% HS from DIV5)	n.i.	Every 2 days	DIV14	n.i.	n.i.	n.i.
Brahmachari S, Fung YK, Pahan K. J Neurosci. 2006 May 3;26(18):4930-9.	Secondary	Mouse	Newborn	Cerebrum	Mechanical (mesh) + Enzymatic (trypsin)	n.i.	n.i.	DMEM:F12	n.i.	n.i.	n.i.	n.i.	Shaking at DIV9 and 11 and subculture	n.i.	n.i.
Bruchas MR, Macey TA, Lowe JD, Chavkin C. J Biol Chem. 2006 Jun 30;281(26):18081-9	Primary	Mouse	Newborn	Striatum	Enzymatic (papain) + mechanical	250.000 cells/ml (0.5ml/well, 24wp)	Poly-D-lysine	NeurobasalA	1%FBS (from DIV3-4), 2% B27	Glutamax	n.i.	DIV7-14 for icc; DIV21 for Western blot	1 h after plating, unattached cells were aspirated, and the culture medium was replaced	>95% astrocytes	GFAP icc
Bunte H, Schenning M, Sodaar P, Bar DP, Wirtz KW, van Muiswinkel FL, Snoek GT. J Neurochem. 2006 May;97(3):707-15.	Primary	Rat	Fetal (E15)	Spinal cord	Enzymatic (trypsin) + metrizamide density centrifugation	n.i.	Polyornithine	L15	10%FBS	NaHCO3 (22 mM), glucose (20 mM),	n.i.	n.i.	Shaking	n.i.	n.i.
Castel H, Diallo M, Chatenet D, Leprince J, Desrues L, Schouft MT, Fontaine M, Dubessy C, Lihrmann I, Scalbert E, Malagon M, Vaudry H, Tonon MC, Gandolfo P. J Neurochem. 2006 Oct;99(2):582-95..	Secondary	Rat	Newborn	Cerebral hemispheres	Mechanical (syringe)	20.000.000 cells/150 cm2	n.i.	DMEM:F12 (2:1)	10% FBS	2 mM Gln, 1% insulin, 5 mM HEPES, 0.4% glucose	n.i.	n.i.	Shaking and subculture	>99% astrocytes, 0.11% vascular smooth muscle cells, 0.17% endothelial cells	GFAP, vascular smooth muscle actin and Factor VIII (flow cytometry)
Chavez JC, Baranova O, Lin J, Pichiule P. J Neurosci. 2006 Sep 13;26(37):9471-81.	Secondary	Mouse	Newborn	Cortex	Enzymatic (papain)	1.000.000 cells/cm2	Poly-D-lysine	MEM	10%FBS, 5%HS	2mM Gln, 25mM NaHCO3	n.i.	DIV10+5	Shaking and subculture	>95% astrocytes	GFAP icc
Crocker SJ, Milner R, Pham-Mitchell N, Campbell IL. J Neurochem. 2006 Aug;98(3):812-23.	Secondary	Mouse	Newborn	Cerebral hemispheres	Enzymatic (papain) + mechanical	n.i.	Poly-D-lysine	DMEM	10% FBS	None	n.i.	n.i.	Subculture	95% astrocytes, 4-5% microglia	GFAP and Mac1 icc
Deshpande SB, Hida H, Takei-Io N, Masuda T, Baba H, Nishino H. Brain Res. 2006 Sep 7;1108(1):205-15	Tertiary	Rat	Newborn	Cortex	Enzymatic (trypsin)	n.i.	n.i.	DMEM	10%FBS	None	Twice a week	DIV5-6 + ? +?	Shaking and subculture	n.i.	n.i.
Dumin E, Bendikov I, Foltyn VN, Misumi Y, Ikehara Y, Kartvelishvily E, Wolosker H. J Biol Chem. 2006 Jul 21;281(29):20291-302.	Primary	Rat	Newborn	n.i.	n.i.	n.i.	n.i.	Basal Medium Eagle	10%FBS	None	n.i.	DIV10-14	Vigorous wash with Hanks'-buffered saline solution 4-5 times every 2 days to dislodge neuronal cells and microglia	Nearly pure	n.i.
El-Hage N, Wu G, Wang J, Ambati J, Knapp PE, Reed JL, Bruce-Keller AJ, Hauser KF. Glia. 2006 Jan 15;53(2):132-46.	Primary	Mouse	Newborn	Striatum	n.i.	200.000 cells/ml	n.i.	DMEM	10%FBS	Glucose (27 mM), NaHCO3 (6 mM), HEPES (10 mM)	n.i.	DIV7-14	Leu-methyl esther	>98% astrocytes	GFAP and CD11b icc
Faijerson J, Tinsley RB, Aprico K, Thorsell A, Nodin C, Nilsson M, Blomstrand F, Eriksson PS. J Neurosci Res. 2006 Nov 15;84(7):1415-24.	Primary	Rat	Newborn	Cortex and hippocampus	Mechanical	n.i.	n.i.	MEM, enriched in amino acids (x 1.6) and vitamins (x3.2)	20%FBS	2mM L-Gln, 48.5 mM NaHCO3, 7.15 mM glucose	Three times a week	DIV14-21	n.i.	n.i.	n.i.
Falsig J, Porzgen P, Lund S, Schrattenholz A, Leist M. J Neurochem. 2006 Feb;96(3):893-907.	Secondary	Mouse	Newborn	Cortex	Enzymatic (trypsin) + mechanical (needle) + Percoll gradient	10.000 cells/cm2	n.i.	DMEM	10%FBS	High glucose	Twice a week	DIV14 + 6-8	Percoll. Subculture	<98% astrocytes, no endothelial cells, no neurons, <1% fibroblasts, no microglia	Icc: astrocytes (GFAP), oligodendrocytes (MBP, galactocerebroside), endothelial cells (Pecam-1), fibroblasts (Phalloidin), neurones (βIII-tubulin) and microglia (Isolectin-B4).
Fang Z, Forslund N, Takenaga K, Lukanidin E, Kozlova EN. J Neurosci Res. 2006 Mar;83(4):619-26.	Primary/Secondary	Rat	Newborn	Corpus callosum	Enzymatic (trypsin) + mechanical (needles) + Percoll gradient	100.000 cells/ml	n.i.	DMEM	10%FBS	3% glucose	n.i.	>DIV10	Isolation by Percoll gradient. Subculture	n.i.	n.i.
Fernandes A, Falcao AS, Silva RF, Gordo AC, Gama MJ, Brito MA, Brites D. J Neurochem. 2006 Mar;96(6):1667-79	Primary	Rat	Newborn	Cortex	Mechanical	200.000 cells/cm2	n.i.	DMEM	10%FBS	11 mM NaHCO3, 71 mM glucose	n.i.	n.i.	n.i.	>96% astrocytes, <1.5% oligodendrocytes, <2.5% microglia, no neurons	GFAP, CR3, OX-42, MBP and neurofilaments icc
Goldbaum O, Vollmer G, Richter-Landsberg C. Glia. 2006 Jun;53(8):891-901.	Secondary	Rat	Newborn	Brain	n.i.	n.i.	n.i.	DMEM	0, 0.5% or 10% FBS	None	n.i.	n.i.	Subculture. To induce astroglial differentiation, 1mM dbcAMP in serum-free DMEM was added for 3 days	n.i.	n.i.
Halonen SK, Woods T, McInnerney K, Weiss LM. J Neuroimmunol. 2006 Jun;175(1-2):19-30	Secondary	Mouse	Newborn	Forebrain	Enzymatic (trypsin) and mechanical	1.000.000 cells/ml	Poly-L-lysine	MEM (endotoxin-free)	20%FBS	MEM Vitamins, MEM amino acids, 20 mM Gln	Every 3 days	DIV7 + 7-10	Subculture (at 10.000 cells/cm2)	>95% astrocytes, <5% microglia	GFAP icc and BS1-B4 lectin
Hamby ME, Hewett JA, Hewett SJ. Glia. 2006 Nov 1;54(6):566-77.	Primary	Mouse	Newborn	Cortex	n.i.	1-1.5 hemispheres/24wp or 1.2-1.6 hemispheres/6wp	n.i.	MEM	10% FBS (until confluency) + 10% CS (always)	Only until confluency: 10ng/ml EGF. Always: 25.7 mM glucose, 28.2 mM NaHCO3, 2mM L-Gln	n.i.	DIV14-31	AraC (8uM, 5-6 days) + Leu-methyl esther (75 mM, 1h)	Virtually devoid of microglia	GFAP and CD11b icc
Hamke M, Herpfer I, Lieb K, Wandelt C, Fiebich BL. Brain Res. 2006 Aug 2;1102(1):135-44	Primary (also U373 MG)	Rat	Newborn	Cortex	Mechanical (pipette)	60ml/cortex	n.i.	DMEM	10%FBS	None	DIV2 then once a week	DIV28	n.i.	n.i.	n.i.
Heine S, Ebnet J, Maysami S, Stangel M. J Neuroimmunol. 2006 Aug;177(1-2):173-80.	Secondary	Rat	Newborn	Cerebrum	Enzymatic (trypsin) and mechanical (Pasteur pipette)	100.000 cells/well (12wp)	Poly-L-lysine	DMEM (with Gln)	10%FBS	None	n.i.	n.i.	Shaking and subculture (1.500.000 cells in untreated 50 ml tissue culture flasks)	95.1 ± 5.6% astrocytes	GFAP icc
Hensley K, Abdel-Moaty H, Hunter J, Mhatre M, Mou S, Nguyen K, Potapova T, Pye QN, Qi M, Rice H, Stewart C, Stroukoff K, West M. J Neuroinflammation. 2006 Jan 25;3:2.	Secondary	Mouse	Newborn (P7)	Cortex	Mechanical	1 pup = 30ml = 75cm2	n.i.	DMEM:F12	10%FBS	1% L-Gln	At DIV7	n.i.	Subculture	Almost exclusively astrocytic. In initial cultures, microglia were occasionally evident; however, these cells were not retained throughout multiple serial passages.	GFAP and OX-42 icc
Hirrlinger PG, Scheller A, Braun C, Hirrlinger J, Kirchhoff F.Glia. 2006 Jul;54(1):11-20.	Primary	Mouse	Newborn	Brain	n.i.	300.000 cells/12mm coverslip	n.i.	DMEM	10%FBS	25 mM glucose	n.i.	n.i.	n.i.	n.i.	n.i.
Hong JH, Moon SJ, Byun HM, Kim MS, Jo H, Bae YS, Lee SI, Bootman MD, Roderick HL, Shin DM, Seo JT. J Biol Chem. 2006 May 12;281(19):13057-67.	Primary	Rat	Newborn	Cortex	Mechanical	n.i.	Poly-L-lysine (only for Ca++ studies)	MEM	10%FBS	2 mM Gln, 25 mM glucose	Every 3 days	DIV7-10 for Ca++ studies, otherwise 2-3 weeks	n.i.	n.i.	n.i.
Im JY, Paik SG, Han PL. J Neurosci Res. 2006 Feb 1;83(2):301-8.	Primary	Mouse	Newborn	Cortex	n.i.	two hemispheres/24wp (50.000 cells/well)	Poly-D-lysine	MEM	5%FBS, 5%HS	20 mM glucose, 2 mM Gln	Twice a week	DIV14	n.i.	90% astrocytes	GFAP icc and isolectin-B4
Imura T, Nakano I, Kornblum HI, Sofroniew MV. Glia. 2006 Feb;53(3):277-93.	Tertiary	Mouse	Newborn or adult (>3 months)	Periventricular tissue of lateral ventricles	Mechanical	n.i.	Poly-L-lysine or laminin	DMEM:F12	10%FBS (+ B27 in adults)	None	n.i.	n.i.	Shaking + two passages with trypsin	>95% astrocytes	GFAP icc
Inazu M, Takeda H, Maehara K, Miyashita K, Tomoda A, Matsumiya T. J Neurochem. 2006 Apr;97(2):424-34.	Secondary	Rat	Newborn	Cortex	Mechanical (sieve–tissue grinder) + enzymatic (dispase I)	1.000.000 cells/75cm2	Poly-D-lysine	MEM	10%FBS	None	Every 3 days	DIV10+ 7-14	Shaking and subculture	>98% astrocytes, no neurons	GFAP and MAP-2 icc
Ishibashi T, Dakin KA, Stevens B, Lee PR, Kozlov SV, Stewart CL, Fields RD. Neuron. 2006 Mar 16;49(6):823-32.	Secondary	Mouse and Rat	Newborn	Cortex	n.i.	n.i.	n.i.	MEM	10%FBS	None	n.i.	n.i.	Shaking and subculture	n.i.	n.i.
Ito H, Yamamoto N, Arima H, Hirate H, Morishima T, Umenishi F, Tada T, Asai K, Katsuya H, Sobue K. J Neurochem. 2006 Oct;99(1):107-18.	Secondary	Rat	Newborn	Cortex	Enzymatic (trypsin)	n.i.	n.i.	DMEM (low glucose)	10% FBS	None	n.i.	n.i.	Subculture	95% astrocytes	GFAP icc
Ito J, Kheirollah A, Nagayasu Y, Lu R, Kato K, Yokoyama S. J Neurochem. 2006 May;97(4):1034-43.	Secondary	Rat	Fetal (E17)	Cerebral hemispheres	Enzymatic (trypsin)	n.i.	n.i.	F10	10%FBS	None	n.i.	DIV7 + 7	Subculture	n.i.	n.i.
Iyo AH, Zhu MY, Ordway GA, Regunathan S. J Neurochem. 2006 Feb;96(4):1042-50.	Primary (also C6)	Rat	Newborn	Cortex	Mechanical (needles)	n.i.	n.i.	DMEM	10%FBS	None	Every 3 days	DIV14	n.i.	Only glial cells	GFAP icc
Jauneau AC, Ischenko A, Chatagner A, Benard M, Chan P, Schouft MT, Patte C, Vaudry H, Fontaine M. J Neuroinflammation. 2006 Apr 4;3(1):8.	Primary (also human T98G )	Rat	Newborn	Brain	n.i.	n.i.	n.i.	n.i.	n.i.	n.i.	n.i.	n.i.	n.i.	95-97% astrocytes, no microglia	GFAP and OX-42 by flow cytometry
Jayakumar AR, Panickar KS, Murthy ChR, Norenberg MD. J Neurosci. 2006 May 3;26(18):4774-84.	Primary	Rat	Newborn	Cortex	n.i.	n.i.	n.i.	DMEM	15%FBS	None	Twice a week	DIV25-30	n.i.	95-99% astrocytes	GFAP icc
Jurga M, Markiewicz I, Sarnowska A, Habich A, Kozlowska H, Lukomska B, Buzanska L, Domanska-Janik K. J Neurosci Res. 2006 Mar;83(4):627-37.	Secondary	Rat	Newborn	Brain	Mechanical (pipette and needle)	200.000 cells/cm2	Poly-L-lysine	DMEM	10%FBS	None	Half change every 2 days	DIV14+12	Shaking, subculture (100.000 cells/cm2) and AraC (secondaries DIV7 to 10)	n.i.	n.i.
Juric DM, Miklic S, Carman-Krzan M. Brain Res. 2006 Sep 7;1108(1):54-62.	Primary	Rat	Newborn	Cortex or Cerebellum	Mechanical (nylon screens)	10.000.000 cells/100 mm dish	n.i.	DMEM:F12	10%FBS	None	n.i.	n.i.	n.i.	95% astrocytes	GFAP icc
Kartvelishvily E, Shleper M, Balan L, Dumin E, Wolosker H. J Biol Chem. 2006 May 19;281(20):14151-62	Primary	Rat	Embryonic (Cortex, striatum) and newborn (hippocampus, cerebellum)	Cortex, striatum, hippocampus or cerebellum	Enzymatic (trypsin) + mechanical (pipette)	2.200.000 cells/well (12wp)	Poly-D-lysine	Basal Eagle's medium	10%FBS, B27	0.4 mM Gln	n.i.	DIV10-14	Vigorous wash with Hanks'-buffered saline solution 4-5 times every 2 days	Nearly 100% astrocytes	GFAP icc
Kimura N, Takahashi M, Tashiro T, Terao K. J Neurosci Res. 2006 Sep;84(4):782-9.	Tertiary	Rat	Embryonic (E18)	Cortex	Enzymatic (trypsin) + mechanical	420.000 cells/cm2	Polyethylenimine (primary), uncoated (passages)	DMEM	5%FBS	1.2 mg/ml NaHCO3, 110 ug/ml pyruvic acid	Once a week	DIV14+7+7	Subculture (at 420.000 cells/cm2)	n.i.	n.i.
Kuno R, Yoshida Y, Nitta A, Nabeshima T, Wang J, Sonobe Y, Kawanokuchi J, Takeuchi H, Mizuno T, Suzumura A. Brain Res. 2006 Oct 20;1116(1):12-8.	Various passages	Mouse	Newborn	n.i.	n.i.	n.i.	n.i.	Eagle's MEM	10%FBS	5 μg/ml insulin, and 0.2% glucose	Every 3 days	n.i.	Subcultured 3-4 times	>95% astrocytes	GFAP icc
Learn et al, 2007, J Neuroimmunol. 182:63-72.	Several passages (also murine SMA-560)	Mouse	Newborn	Brain	Mechanical	4-5 brains/25cm2	n.i.	DMEM-H	10%FBS	Gln	Every 2-3 days	DIV21-35	Shaking on DIV7 and subculture	>98% astrocytes	GFAP by flow cytometry
Lee Y, Su M, Messing A, Brenner M. Glia. 2006 May;53(7):677-87.	Primary	Mouse	Newborn	Various regions	n.i.	n.i.	n.i.	n.i.	n.i.	n.i.	At DIV1, then every 3 days	DIV12-14	Shaking	>95% astrocytes	GFAP icc
Leone MJ, Marpegan L, Bekinschtein TA, Costas MA, Golombek DA. J Neurosci Res. 2006 Nov 15;84(7):1521-7.	Secondary	Mouse	Newborn	Suprachiasmatic nucleus	Enzymatic (trypsin) + mechanical	n.i.	n.i.	DMEM	10%FBS	None	Every 2 days	DIV14+ ?	Subculture	>95% astrocytes	GFAP icc
Li LB, Toan SV, Zelenaia O, Watson DJ, Wolfe JH, Rothstein JD, Robinson MB. J Neurochem. 2006 May;97(3):759-71.	n.i.	Rat	Newborn	Cortex	n.i.	45.000 cells/cm2	n.i.	DMEM:F12 (8:1)	10%FBS	None	Every 3-4 days	DIV12-14	Anti-A2B5 antibody and rabbit complement to eliminate A2B5 positive cells	n.i.	n.i.
Liddell JR, Dringen R, Crack PJ, Robinson SR. Glia. 2006 Dec;54(8):873-9.	Primary	Mouse	Newborn	Brain	n.i.	300.000 cells/well (24wp, 1ml)	n.i.	DMEM	10%FBS	None	Every 7 days	DIV15-21	n.i.	n.i.	n.i.
Liddell JR, Hoepken HH, Crack PJ, Robinson SR, Dringen R. J Neurosci Res. 2006 Aug 15;84(3):578-86.	Primary	Mouse	Newborn	Brain	n.i.	300.000 cells/ml	n.i.	DMEM	10%FBS	None	Once a week	DIV15-21	n.i.	n.i.	The majority of cells contained the astroglial markers GFAP and Gln-synthetase
Liu HT, Tashmukhamedov BA, Inoue H, Okada Y, Sabirov RZ. Glia. 2006 Oct;54(5):343-57.	Secondary	Mouse	Newborn	Brain except cerebellum and olfactory bulb	Enzymatic (papain) + mechanical	250.000 cells/cm2,	n.i.	MEM	10%FBS	L-Gln, 2.2 g/L NaHCO3	At 12 hours, then every 2-3 days	n.i.	Shaking and subculture	>93% astrocytes	GFAP icc
Liu J, Narasimhan P, Lee YS, Song YS, Endo H, Yu F, Chan PH. J Neurosci. 2006 Apr 19;26(16):4329-37.	Primary	Mouse	Newborn	Cortex	Enzymatic (trypsin) + mechanical (mesh)	One brain/48 cm2	n.i.	MEM	10%FBS	None	Twice a week	n.i.	n.i.	n.i.	n.i.
Liu J, Narasimhan P, Song YS, Nishi T, Yu F, Lee YS, Chan PH. Glia. 2006 Mar;53(4):360-5.	Primary	Mouse	Newborn	Cortex	Enzymatic (trypsin) + mechanical (meshes)	One brain/48 cm2	n.i.	n.i.	n.i.	n.i.	n.i.	n.i.	n.i.	>95% astrocytes	GFAP icc
Liu W, Rosenberg GA, Liu KJ. J Neurosci Res. 2006 Aug 1;84(2):360-9.	Secondary	Rat	Newborn	Cortex	Mechanical	n.i.	n.i. (primaries), poly-D-lysine (secondaries)	DMEM:F12	10%FBS	None	n.i.	DIV17-20 + 2-3	Shaking and subculture at 500.000 cells/6wp well	95% astrocytes	GFAP icc
Lomniczi A, Cornea A, Costa ME, Ojeda SR. J Neurosci. 2006 Jan 4;26(1):51-62.	Secondary	Rat	Newborn	Hypothalamus	n.i.	n.i.	n.i.	DMEM:F12	10% CS	None	n.i.	DIV10 + ?	Shaking and subculture	n.i.	n.i.
Maezawa I, Maeda N, Montine TJ, Montine KS. J Neuroinflammation. 2006 Apr 7;3:10.	Primary	Mouse	Newborn	Cortex	n.i.	n.i.	n.i.	n.i.	n.i.	n.i.	n.i.	DIV7	n.i.	>93% astrocytes	GFAP icc
Maezawa I, Zaja-Milatovic S, Milatovic D, Stephen C, Sokal I, Maeda N, Montine TJ, Montine KS. J Neuroinflammation. 2006 Aug 25;3:21.	Primary	Mouse	Newborn	Cortex	n.i.	1.000.000 cells/75 cm2	n.i.	n.i.	n.i.	n.i.	n.i.	n.i.	n.i.	n.i.	n.i.
Min KJ, Yang MS, Kim SU, Jou I, Joe EH. J Neurosci. 2006 Feb 8;26(6):1880-7.	Secondary	Rat	Newborn	Cortex	Mechanical	0.5 hemisphere/75 cm2	n.i.	MEM	10%FBS	None	n.i.	DIV14 + ?	Shaking and subculture	n.i.	n.i.
Minich T, Riemer J, Schulz JB, Wielinga P, Wijnholds J, Dringen R. J Neurochem. 2006 Apr;97(2):373-84.	Primary	Mouse	Newborn	Total brain	n.i.	300.000 cells/well (24wp)	n.i.	DMEM	10% FBS	None	Every 7 days	DIV14-23	n.i.	n.i.	n.i.
Mohri I, Taniike M, Taniguchi H, Kanekiyo T, Aritake K, Inui T, Fukumoto N, Eguchi N, Kushi A, Sasai H, Kanaoka Y, Ozono K, Narumiya S, Suzuki K, Urade Y. J Neurosci. 2006 Apr 19;26(16):4383-93.	Secondary	Mouse	Newborn (P7)	Cortex	Enzymatic (trypsin)	n.i.	n.i.	DMEM	10%FBS (transiently 20% FBS between DIV1 and 3)	None	n.i.	n.i.	Subculture at 500.000 cells per well (6wp)	n.i.	GFAP (astrocytes), F4/80 and RCA-1 icc (microglia)
Montiel-Herrera M, Miledi R, Garcia-Colunga J. Glia. 2006 Mar;53(4):366-71.	Primary	Rat	Newborn and young (3 weeks)	Corpus callosum	Mechanical (pipette)	<10.000 cells/ml	Poly-L-ornithine	Neurobasal	G5	2mM L-Gln	Every 3 days	DIV7	G5 supplement	>90% astrocytes	GFAP icc
Nagano T, Kimura SH, Takai E, Matsuda T, Takemura M. Glia. 2006 Jan 1;53(1):67-73.	Secondary	Rat	Newborn	Cortex	n.i.	n.i.	n.i.	Eagle's MEM	10%FBS	2mM L-Gln	n.i.	DIV11+5	Shaking and subculture	>95% astrocytes	GFAP icc
Nakamura K, Ohya W, Funakoshi H, Sakaguchi G, Kato A, Takeda M, Kudo T, Nakamura T. J Neurosci Res. 2006 Sep;84(4):874-90.	Secondary	Mouse	Newborn	Cortex	Enzymatic (trypsin)	n.i.	n.i.	DMEM	10%FBS	None	n.i.	DIV? + 3	Subculture and shaking (shaking secondaries)	>95% astrocytes	GFAP and Iba-1 icc
Narita M, Kuzumaki N, Narita M, Kaneko C, Hareyama N, Miyatake M, Shindo K, Miyoshi K, Nakajima M, Nagumo Y, Sato F, Wachi H, Seyama Y, Suzuki T. . J Neurochem. 2006 Jun;97(5):1369-78.	Primary	Mouse	Newborn	Cortex	Enzymatic (trypsin) + mechanical (pipette)	100.000 cells/cm2	n.i.	DMEM	5% newborn CS + 5% HS	None	n.i.	n.i.	Shaking	n.i.	n.i.
Navarra P, Tringali G, Fabricio AS, Proietti A, Vairano M, Pozzoli G, Preziosi P. J Neuroimmunol. 2006 Oct;179(1-2):94-100.	Tertiary/Quaternary	Rat	Newborn	Cortex	Enzymatic (trypsin) and mechanical	1.0–1.5 × 107 cells/75cm2 (10 ml)	n.i.	DMEM	10%FBS	Glutamax-I	Twice a week	DIV28	Shaking and subculture	n.i.	n.i.
Neary JT, Kang Y. J Neurosci Res. 2006 Aug 15;84(3):515-24.	Primary	Rat	Newborn	Cortex	n.i.	500.000 cells/35 mm dish, 375.000 cells/Flex Plate	n.i.	DMEM	10% HS	None	n.i.	DIV21-35	n.i.	>95% astrocytes	Staining with cell-specific markers (Neary et al.1994)
Ogier C, Bernard A, Chollet AM, LE Diguardher T, Hanessian S, Charton G, Khrestchatisky M, Rivera S. Glia. 2006 Sep;54(4):272-84.	Secondary	Mouse	Newborn	Brain	Enzymatic (trypsin) + mechanical	40.000 cells/cm2	n.i.	DMEM	10%FBS	L-Gln 2mM	Every 3 days	n.i.	Shaking at DIV10 and subculture	n.i.	n.i.
Ogura M, Nakamichi N, Takano K, Oikawa H, Kambe Y, Ohno Y, Taniura H, Yoneda Y. J Neurosci Res. 2006 Jun;83(8):1447-60.	Tertiary	Rat	Embryonic (E20) for cortex and hippocampus and Newborn (P7) for cerebellum	Cortex, Hippocampus or Cerebellum	Enzymatic (trypsin) + mechanical (pipette)	1.0-1.3 × 105 cells/cm2 (cortex and hippocampus); 2.0-2.6 × 105 cells/cm2 (cerebellum)	Polyethylenimine	DMEM	10%FBS	n.i.	Twice a week	DIV7 + 5-7 + 1-2	Subculture	n.i.	n.i.
Olsen ML, Higashimori H, Campbell SL, Hablitz JJ, Sontheimer H. Glia. 2006 Apr 1;53(5):516-28.	Primary	Rat	Newborn	Spinal cord	Enzymatic (papain) + mechanical	1.000.000 cells/ml	Polyornithine- and laminin	EMEM	10%FBS	20mM Glucose	Every day for the first 3 days and then every 4 days	>DIV6	n.i.	n.i.	n.i.
Padmashri and Sikdar SK. J Neurochem. 2006 Oct 24; [Epub ahead of print]	Secondary	Rat	Newborn	Cortex	Enzymatic (papain)	n.i.	Uncoated glass coverslips (secondary)	DMEM:F12	10% FBS	None	n.i.	n.i.	Shaking (16-18h at confluence (10–14 days) and subculture onto uncoated glass coverslips.	n.i.	n.i.
Pangrsic T, Potokar M, Haydon PG, Zorec R, Kreft M. J Neurochem. 2006 Oct;99(2):514-23.	Secondary/Tertiary	Rat	Newborn	Cortex	n.i.	n.i.	Poly-L-lysine	DMEM (high glucose)	10% FBS	1 mM pyruvate, 2mM Gln	n.i.	n.i.	Overnight shaking (x3) + subculture (tertiaries) + AraC (10uM)	n.i.	n.i.
Park C, Lee S, Cho IH, Lee HK, Kim D, Choi SY, Oh SB, Park K, Kim JS, Lee SJ. Glia. 2006 Feb;53(3):248-56.	Primary	Mouse	n.i.	n.i.	n.i.	n.i.	n.i.	DMEM	10%FBS	2mM L-Gln	n.i.	n.i.	n.i.	n.i.	n.i.
Pencalet P, Serguera C, Corti O, Privat A, Mallet J, Gimenez y Ribotta M. J Neurosci Res. 2006 Jan;83(1):61-7.	Primary	Rat	Adult	Cortex	Mechanical	n.i.	Polyornithine	DMEM:F12	10%FBS	2 mM Gln	At DIV2 then once a week	n.i.	n.i.	n.i.	GFAP and vimentin icc
Pinteaux E, Rothwell NJ, Boutin H. Glia. 2006 Apr 1;53(5):551-6.	Secondary	Mouse	Embryonic	Cortex	n.i.	112.000 cells/cm2	Poly-D-lysine	Neurobasal	B27	2 mM Gln, 25 uM glutamate	n.i.	n.i.	n.i.	n.i.	n.i.
Rasley A, Tranguch SL, Rati DM, Marriott I. Glia. 2006 Apr 15;53(6):583-92.	n.i.	Mouse	Newborn	Brain	n.i.	n.i.	n.i.	RPMI 1640	10%FBS	None	n.i.	n.i.	n.i.	>97% astrocytes	GFAP and CD11b icc
Rathinam ML, Watts LT, Stark AA, Mahimainathan L, Stewart J, Schenker S, Henderson GI. J Neurochem. 2006 Mar;96(5):1289-300.	Secondary	Rat	Newborn	Cortex	Enzymatic (trypsin) + mechanical (sieve)	6.000.000 cells/75 cm2	n.i.	DMEM	10%FBS	None	Every 3 days	DIV6 + ?	Subculture	>95% astrocytes	GFAP icc
Retamal MA, Cortes CJ, Reuss L, Bennett MV, Saez JC. Proc Natl Acad Sci U S A. 2006 Mar 21;103(12):4475-80.	Secondary	Rat	Newborn	Cortex	Enzymatic (trypsin) + mechanical	n.i.	n.i.	MEM	10%FBS	None	n.i.	n.i.	Subculture (500.000 cells per 90-mm dish, or 2.500 cells per 12mm diameter glass coverslip placed on a 24 multiwell plate)	n.i.	n.i.
Saez ET, Pehar M, Vargas MR, Barbeito L, Maccioni RB. J Neurosci Res. 2006 Oct;84(5):1098-106.	Secondary	Rat	Newborn	Hippocampus	Enzymatic (trypsin) + mechanical	1.500.000 cells/25 cm2	n.i.	DMEM	10%FBS	HEPES (3.6 g/l)	n.i.	n.i.	When confluent, cultures were shaken for 48 hr at 250 rpm at 37°C, incubated for another 48 hr with 10 uM AraC, and then amplified to 20.000 cells/cm2	>98% astrocytes, no microglia	GFAP and OX-42 icc
Satoh K, Hata M, Takahara S, Tsuzaki H, Yokota H, Akatsu H, Yamamoto T, Kosaka K, Yamada T. Brain Res. 2006 Sep 7;1108(1):19-27	Secondary	Rat	Embryonic (E18)	Cerebrum	Enzymatic (trypsin)	n.i.	n.i.	DMEM	20%FBS (secondary in 10%)	None	n.i.	DIV7 + ?	Subculture	n.i.	n.i.
Sergent-Tanguy S, Michel DC, Neveu I, Naveilhan P. J Neurosci Res. 2006 Jun;83(8):1515-24.	Primary	Rat	Newborn	Cortex	Enzymatic (trypsin) + mechanical	30.000 cells/cm2	Poly-L-ornithine	DMEM:F12	10%FBS	33 mM glucose, 5 mM HEPES	n.i.	n.i.	n.i.	n.i.	n.i.
Shiga H, Murakami J, Nagao T, Tanaka M, Kawahara K, Matsuoka I, Ito E. J Neurosci Res. 2006 Aug 1;84(2):338-47.	Various passages	Rat	Embryonic (E18)	Cortex	Enzymatic (dispase I)	85.000 cells/cm2	Poly-L-lysine	MEM	10%FBS	None	Every 3-4 days	DIV28-56	Subcultured various times	n.i.	n.i.
Shih AY, Erb H, Sun X, Toda S, Kalivas PW, Murphy TH. J Neurosci. 2006 Oct 11;26(41):10514-23.	Primary	Rat	Newborn	Cortex	Enzymatic (papain)	n.i.	n.i.	n.i.	n.i.	n.i.	n.i.	DIV7-10	n.i.	n.i.	n.i.
Shinozaki Y, Koizumi S, Ohno Y, Nagao T, Inoue K. Extracellular ATP counteracts the ERK1/2-mediated death-promoting signaling cascades in astrocytes. Glia. 2006 Nov 1;54(6):606-18.	n.i.	Rat	Newborn	Forebrain	n.i.	12.500 cells/well (96wp)	n.i.	n.i.	n.i.	n.i.	n.i.	n.i.	n.i.	n.i.	n.i.
Singaravelu K, Lohr C, Deitmer JW. J Neurosci. 2006 Sep 13;26(37):9579-92.	Secondary	Rat	Newborn	Cerebellum	Enzymatic (trypsin) + mechanical (pipette)	n.i.	Poly-D-lysine	DMEM	5%FBS	2.0 g NaHCO3, 2.0 g glucose	n.i.	DIV10 + 2-10	Subculture	>95% astrocytes	GFAP icc
So EY, Kang MH, Kim BS. Glia. 2006 Jun;53(8):858-67.	n.i.	Mouse	Newborn	n.i.	n.i.	n.i.	n.i.	n.i.	n.i.	n.i.	n.i.	n.i.	n.i.	>95% astrocytes	GFAP icc
Song H, Lee MY, Kinsey SP, Weber DJ, Blaustein MP. J Biol Chem. 2006 May 5;281(18):12929-40.	Primary	Mouse	Embryonic	Cortex	n.i.	50.000 cells/25mm coverslip	Poly-L-lysine	n.i.	n.i.	n.i.	n.i.	DIV7-9	n.i.	n.i.	n.i.
Sterka D Jr, Rati DM, Marriott I. Glia. 2006 Feb;53(3):322-30.	n.i.	Mouse	Newborn	Brain	n.i.	n.i.	n.i.	RPMI 1640	10%FBS	None	n.i.	n.i.	n.i.	>97% astrocytes	GFAP and CD11b icc
Suadicani SO, Brosnan CF, Scemes E. J Neurosci. 2006 Feb 1;26(5):1378-85.	Secondary	Mouse	Newborn	Spinal cord	n.i.	n.i.	n.i.	DMEM	5%FBS	None	n.i.	DIV10-20	Subculture	n.i.	n.i.
Svichar N, Esquenazi S, Waheed A, Sly WS, Chesler M. Glia. 2006 Feb;53(3):241-7.	Primary	Rat	Newborn (P3-P5)	Cortex	Mechanical (pipette)	n.i.	Poly-L-lysine	MEME	2.5%FBS	Gln	n.i.	DIV7-21	n.i.	>95% astrocytes	GFAP icc
Tabernero A, Sanchez-Alvarez R, Medina JM. J Neurochem. 2006 Feb;96(4):973-82.	Primary	Rat	Newborn	Forebrain	Enzymatic (trypsin) + mechanical (pipette)	150.000 cells/cm2	Poly-L-lysine	DMEM	10%FBS	5mM glucose	Twice a week	DIV10	AraC (10uM) at DIV5 for 2 days	90-95% astrocytes	GFAP icc
Takenaga K, Kozlova EN. Glia. 2006 Feb;53(3):313-21.	Primary (also C6)	Rat	Newborn (P4)	Corpus callosum	Enzymatic (trypsin) + mechanical (needles) + Percoll gradient	100.000 cells/ml	n.i.	DMEM	10%FBS	3% Gln-glucose	n.i.	DIV10	Percoll gradient	n.i.	n.i.
Tawfik VL, Lacroix-Fralish ML, Bercury KK, Nutile-McMenemy N, Harris BT, Deleo JA. Glia. 2006 Aug 15;54(3):193-203.	Secondary	Rat	Newborn	Cortex	Enzymatic (papain) + mechanical	n.i.	n.i.	DMEM	10%FBS	1% GlutaMax	Twice a week	DIV10-12 + 2	Shaking at DIV10-12 and subculture	>99% astrocytes	Flow cytometry
Thornton P, Pinteaux E, Gibson RM, Allan SM, Rothwell NJ. J Neurochem. 2006 Jul;98(1):258-66.	Secondary	Rat	Newborn	Cortex	n.i.	2 cortical hemispheres/75 cm2	Poly-D-lysine	DMEM	10% FBS	None	Every 3 days	DIV12-13 + 4	Shaking and subculture (10.000 cells/ml)	n.i.	GFAP, GSA (microglia) and A2B5 (O2A cells) icc
Tian G, Lai L, Guo H, Lin Y, Butchbach ME, Chang Y, Lin CL. J Biol Chem. 2006 Nov 30; [Epub ahead of print]	Primary	Mouse	Newborn	Cortex	Enzymatic (papain) + mechanical (pipetting)	n.i.	Poly-D-lysine	DMEM	1% B27	25mM glucose, 1mM sodium pyruvate, 19.4µM pyridoxine hydrochloride, 2mM Gln	n.i.	n.i.	n.i.	n.i.	n.i.
Tjalkens RB, Zoran MJ, Mohl B, Barhoumi R. Brain Res. 2006 Oct 3;1113(1):210-9	Secondary	Mouse	Newborn	Cortex	Enzymatic (dispase)	n.i.	n.i.	MEM with Earle’s salts	10%FBS	None	n.i.	DIV18 + ?	Subculture on serum-coated coverglass chambered slides	n.i.	n.i.
Vargas MR, Pehar M, Cassina P, Beckman JS, Barbeito L. J Neurochem. 2006 May;97(3):687-96.	Primary	Rat	Newborn	Spinal cord	n.i.	20.000 cells/cm2	n.i.	DMEM	10%FBS	HEPES (3.6 g/L)	n.i.	n.i.	n.i.	>98% astrocytes, no microglia	GFAP and OX-42 icc
Vega C, R Sachleben L Jr, Gozal D, Gozal E. J Neurochem. 2006 May;97(3):872-83.	Primary	Rat	Newborn	Cortex	Mechanical (needle of decreasing gauge)	n.i.	n.i.	DMEM	10%FBS	44 mM NaHCO3, 25 mM glucose	At DIV4-5, then 3 times a week	n.i.	Shaking when changing medium (often changes)	>98% astrocytes	Morphological criteria, GFAP, isolectin-B4 or Mac1 icc
Vermeiren C, Hemptinne I, Vanhoutte N, Tilleux S, Maloteaux JM, Hermans E. J Neurochem. 2006 Feb;96(3):719-31.	Secondary	Rat	Newborn	Cortex	Mechanical	n.i.	Poly-L-lysine	DMEM	10%FBS	GlutaMAX, 50 µg/mL proline			Shaking (DIV7), subculture (DIV10) and 5 mM Leu-methyl ester (DIV11). Cell differentiation was initiated by decreasing the [FBS] to 3% and the culture medium was supplemented with the G5 additive in order to trigger astrocyte activation	n.i.	n.i.
Vitvitsky V, Thomas M, Ghorpade A, Gendelman HE, Banerjee R. J Biol Chem. 2006 Nov 24;281(47):35785-93	Quaternary (at least)	Mouse	Newborn	Cortex	Enzymatic (trypsin) + mechanical (pipette)	10.000.000 cells/75 cm2	n.i.	DMEM:F12	10%FBS	None	n.i.	n.i.	Replated when near confluence at least three times before using in experiments	n.i.	n.i.
Waagepetersen HS, Hansen GH, Fenger K, Lindsay JG, Gibson G, Schousboe A. Glia. 2006 Jan 15;53(2):225-31.	Primary	Mouse	Newborn (cortex) and P7-P8 (cerebellum)	Cortex or Cerebellum	Mechanical (sieves)	100.000 cells/ml	n.i.	DMEM	20%FBS (1st week), 15% FBS (2nd week), 10% FBS (3rd week)	n.i.	n.i.	DIV21	dbcAMP was added during the third week to induce morphological and functional differentiation	Staining for astrocyte markers in essentially all cells	GFAP and Gln-synthetase icc
Wang Y, Luo W, Stricker R, Reiser G. J Neurochem. 2006 Aug;98(4):1046-60.	Primary	Rat	Newborn	Whole brain	Mechanical (nylon mesh)	n.i.	n.i.	DMEM	10% FBS	None	n.i.	DIV10-13	n.i.	n.i.	n.i.
Xiang J, Hu Y, Smith DE, Keep RF. Brain Res. 2006 Nov 29;1122(1):18-23.	Primary	Mouse and Rat	Newborn	Brain	Enzymatic (trypsin) and mechanical	n.i.	n.i.	DMEM	10%FBS	Gln	n.i.	DIV16	Shaking at DIV14	n.i.	n.i.
Xiang YY, Dong H, Wan Y, Li J, Yee A, Yang BB, Lu WY. J Biol Chem. 2006 Jul 14;281(28):19358-68.	Secondary	Rat	Embryonic	Cortex	Mechanical	50.000 cells/cm2	n.i.	DMEM	10%FBS	None	n.i.	n.i.	Subculture	n.i.	n.i.
Xin H, Li Y, Chen X, Chopp M. J Neurosci Res. 2006 Jun;83(8):1485-93.	Several passages (rat cortical astrocytes, phenotype 1, from ATCC)	Rat	n.i.	Cortex	n.i.	n.i.	n.i.	DMEM	10%FBS	4.5 g/l glucose	Every 3 days	n.i.	Subcultured every 3 days	n.i.	n.i.
Yin KJ, Cirrito JR, Yan P, Hu X, Xiao Q, Pan X, Bateman R, Song H, Hsu FF, Turk J, Xu J, Hsu CY, Mills JC, Holtzman DM, Lee JM. J Neurosci. 2006 Oct 25;26(43):10939-48.	Primary	Mouse	Newborn	Brain	Enzymatic (trypsin)	n.i.	Poly-L-lysine	n.i.	n.i.	n.i.	Twice a week	n.i.	Cells were plated on uncoated dishes and incubated at 37°C for 2 h; then, nonadherent cells were replated on plates coated with poly-L-lysine	n.i.	n.i.
Yodoya E, Wada M, Shimada A, Katsukawa H, Okada N, Yamamoto A, Ganapathy V, Fujita T. J Neurochem. 2006 Apr;97(1):162-73.	Primary	Rat	Newborn	Cortex	Enzymatic (trypsin) + mechanical (pipette)	100.000 cells/well (24wp)	n.i.	DMEM	10%FBS (5% from DIV7)	From DIV7 25 µg/mL insulin, 50 µg/mL apotransferrin	DIV2 and DIV7	DIV14	n.i.	>95% astrocytes	GFAP icc
Zeinstra E, Wilczak N, Chesik D, Glazenburg L, Kroese FG, De Keyser J. J Neuroinflammation. 2006 Jul 21;3:16.	Primary	Rat	Newborn	n.i.	n.i.	n.i.	Poly-L-lysine	DMEM	10%FBS	1% L-Gln, 1% sodium pyruvate	n.i.	n.i.	n.i.	95% astrocytes	n.i.
Zhang W, Petrovic JM, Callaghan D, Jones A, Cui H, Howlett C, Stanimirovic D. J Neuroimmunol. 2006 May;174(1-2):63-73	Primary (also human primary fetal astrocytes)	Mouse	Newborn (P7-P8)	Cortex	Mechanical (needles) and enzymatic (dispase)	n.i.	Poly-L-lysine	DMEM	10%FBS	4.5 g/l glucose, 2 mM Gln	n.i.	DIV21	n.i.	>95% astrocytes	GFAP icc
Zhou F, Yao HH, Wu JY, Yang YJ, Ding JH, Zhang J, Hu G. J Neurosci Res. 2006 Aug 1;84(2):268-77.	Secondary	Rat	Newborn	Brain	n.i.	n.i.	Poly-D-lysine	DMEM	10%FBS	None	n.i.	DIV ? + 2	Subculture (300.000 cells/cm2)	>95% astrocytes	GFAP icc
Zhu D, Lai Y, Shelat PB, Hu C, Sun GY, Lee JC. J Neurosci. 2006 Oct 25;26(43):11111-9.	Secondary	Rat	Newborn	Cortex	n.i.	n.i.	Poly-D-lysine (secondaries)	DMEM	10%FBS	None	Every 2 days	DIV7-9 + n.i.	Shaking and subculture	95% astrocytes	GFAP icc
Zhu ZH, Yang R, Fu X, Wang YQ, Wu GC. Brain Res. 2006 Oct 9;1114(1):1-10.	Secondary	Rat	Newborn	Hippocampus	Enzymatic (trypsin)	n.i.	n.i.	DMEM	10%FBS	None	Every 3 days	DIV 6 + 7-8	Subculture	90-95% astrocytes	GFAP icc
